# Supplementary material for: Unweighted regression models perform better than weighted regression techniques for respondent-driven sampling data: results from a simulation study
Source: BMC Med Res Methodol. 2019 Oct 29;19:202. doi: 10.1186/s12874-019-0842-5 (PMC6819607; doi:10.1186/s12874-019-0842-5)
Supplement: Supplementary file 5 — Additional file 5: Table S1. Observed type-I error rate for all models and simulated populations. [file 12874_2019_842_MOESM5_ESM.xlsx]

## Sheet: result_table_error
	Outcome Prevalence 10%				Outcome Prevalence 30%				Outcome Prevalence 50%
Homophily:	1	1.1	1.25	1.5	1	1.1	1.25	1.5	1	1.1	1.25	1.5
Model
1	0.051	0.037	0.034	0.037	0.048	0.035	0.041	0.038	0.035	0.041	0.051	0.075
2	0.524	0.499	0.49	0.499	0.583	0.581	0.571	0.555	0.563	0.6	0.592	0.566
3	0.052	0.036	0.033	0.038	0.048	0.039	0.033	0.046	0.035	0.043	0.045	0.075
4	0.519	0.505	0.482	0.477	0.584	0.583	0.576	0.551	0.565	0.606	0.586	0.55
5	0.068	0.048	0.043	0.053	0.05	0.037	0.041	0.038	0.035	0.039	0.051	0.072
6	0.08	0.085	0.081	0.073	0.06	0.072	0.063	0.066	0.068	0.055	0.064	0.06
7	0.066	0.048	0.042	0.052	0.05	0.037	0.04	0.038	0.035	0.037	0.051	0.072
8	0.079	0.085	0.08	0.073	0.06	0.072	0.062	0.065	0.068	0.053	0.063	0.058
9	0.083	0.084	0.082	0.079	0.059	0.073	0.062	0.065	0.069	0.062	0.071	0.06
10	0.08	0.082	0.08	0.078	0.058	0.073	0.059	0.063	0.067	0.062	0.069	0.06
11	0.051	0.036	0.034	0.059	0.048	0.037	0.041	0.039	0.035	0.04	0.051	0.079
12	0.509	0.505	0.498	0.528	0.582	0.575	0.563	0.545	0.545	0.585	0.571	0.558
13	0.051	0.037	0.033	0.039	0.046	0.039	0.039	0.036	0.036	0.04	0.05	0.071
14	0.05	0.035	0.029	0.031	0.045	0.032	0.04	0.026	0.034	0.04	0.041	0.059
15	0.055	0.026	0.033	0.05	0.046	0.041	0.042	0.038	0.03	0.038	0.048	0.068
16	0.157	0.131	0.129	0.143	0.129	0.105	0.122	0.121	0.092	0.12	0.106	0.183
17	0.173	0.183	0.177	0.167	0.149	0.159	0.156	0.156	0.137	0.131	0.151	0.138
18	0.051	0.037	0.037	0.043	0.045	0.037	0.041	0.038	0.038	0.038	0.05	0.078
19	0.049	0.034	0.032	0.041	0.049	0.034	0.039	0.035	0.031	0.038	0.051	0.069
20	0.061	0.046	0.045	0.051	0.051	0.038	0.038	0.041	0.035	0.04	0.051	0.07
21	0.06	0.045	0.043	0.051	0.049	0.037	0.038	0.037	0.032	0.04	0.05	0.068
22	0.061	0.045	0.043	0.051	0.051	0.037	0.038	0.04	0.034	0.04	0.051	0.07
23	0.061	0.045	0.043	0.051	0.051	0.037	0.038	0.039	0.034	0.04	0.051	0.069
24	0.043	0.033	0.027	0.031	0.023	0.021	0.013	0.014	0.003	0.011	0.008	0.012
25	0.507	0.485	0.471	0.491	0.518	0.523	0.507	0.495	0.44	0.456	0.48	0.453
26	0.042	0.028	0.026	0.029	0.025	0.021	0.015	0.01	0.003	0.011	0.008	0.011
27	0.498	0.481	0.468	0.43	0.52	0.505	0.504	0.448	0.436	0.451	0.457	0.409
28	0.045	0.033	0.027	0.055	0.024	0.023	0.013	0.012	0.003	0.011	0.008	0.012
29	0.483	0.49	0.469	0.507	0.512	0.505	0.489	0.467	0.399	0.413	0.441	0.418
30	0.162	0.133	0.134	0.144	0.131	0.107	0.124	0.124	0.094	0.123	0.109	0.183
31	0.181	0.192	0.189	0.174	0.166	0.168	0.162	0.17	0.144	0.147	0.156	0.142
