# Supplementary material for: Unweighted regression models perform better than weighted regression techniques for respondent-driven sampling data: results from a simulation study
Source: BMC Med Res Methodol. 2019 Oct 29;19:202. doi: 10.1186/s12874-019-0842-5 (PMC6819607; doi:10.1186/s12874-019-0842-5)
Supplement: Supplementary file 6 — Additional file 6: Table S2. Observed risk parameter coverage rate for all models and simulated populations. [file 12874_2019_842_MOESM6_ESM.xlsx]

## Sheet: result_table_cr
	Outcome Prevalence 10%				Outcome Prevalence 30%				Outcome Prevalence 50%
Homophily:	1	1.1	1.25	1.5	1	1.1	1.25	1.5	1	1.1	1.25	1.5
Model
1	0.955	0.935	0.939	0.944	0.97	0.96	0.954	0.959	0.952	0.955	0.962	0.963
2	0.435	0.457	0.509	0.47	0.408	0.437	0.436	0.439	0.434	0.421	0.419	0.434
3	0.957	0.937	0.947	0.938	0.963	0.965	0.952	0.958	0.955	0.954	0.962	0.969
4	0.435	0.472	0.485	0.473	0.414	0.431	0.444	0.443	0.435	0.415	0.433	0.44
5	0.956	0.936	0.942	0.947	0.959	0.952	0.951	0.961	0.948	0.954	0.962	0.958
6	0.88	0.911	0.912	0.898	0.896	0.907	0.893	0.905	0.922	0.909	0.901	0.906
7	0.956	0.938	0.945	0.947	0.959	0.952	0.952	0.962	0.949	0.954	0.962	0.958
8	0.881	0.911	0.912	0.899	0.896	0.909	0.893	0.905	0.922	0.909	0.904	0.907
9	0.877	0.915	0.911	0.892	0.897	0.906	0.891	0.901	0.922	0.907	0.906	0.906
10	0.879	0.916	0.912	0.894	0.898	0.907	0.893	0.902	0.924	0.908	0.907	0.907
11	0.956	0.934	0.933	0.939	0.967	0.964	0.955	0.961	0.953	0.957	0.959	0.972
12	0.388	0.437	0.435	0.414	0.377	0.384	0.421	0.397	0.406	0.384	0.374	0.402
13	0.959	0.935	0.946	0.943	0.964	0.963	0.954	0.96	0.952	0.958	0.961	0.966
14	0.958	0.938	0.94	0.945	0.97	0.966	0.955	0.965	0.952	0.957	0.966	0.97
15	0.915	0.887	0.894	0.732	0.932	0.922	0.918	0.723	0.944	0.933	0.943	0.637
16	0.957	0.937	0.942	0.946	0.961	0.948	0.944	0.963	0.947	0.954	0.964	0.957
17	0.876	0.914	0.909	0.891	0.896	0.905	0.891	0.903	0.92	0.907	0.905	0.907
18	0.923	0.909	0.942	0.92	0.948	0.942	0.943	0.955	0.946	0.944	0.952	0.948
19	0.914	0.905	0.939	0.91	0.944	0.944	0.939	0.95	0.945	0.946	0.95	0.954
20	0.955	0.933	0.938	0.941	0.955	0.947	0.943	0.962	0.948	0.947	0.963	0.948
21	0.957	0.935	0.942	0.943	0.956	0.95	0.947	0.963	0.949	0.948	0.964	0.948
22	0.957	0.936	0.942	0.945	0.956	0.95	0.949	0.963	0.949	0.948	0.964	0.948
23	0.956	0.933	0.939	0.942	0.956	0.95	0.946	0.963	0.949	0.949	0.964	0.948
24	0.933	0.942	0.952	0.948	0.964	0.966	0.952	0.972	0.994	0.987	0.969	0.969
25	0.445	0.418	0.427	0.433	0.463	0.428	0.457	0.459	0.518	0.481	0.49	0.465
26	0.929	0.94	0.953	0.908	0.962	0.968	0.972	0.974	0.995	0.992	0.982	0.993
27	0.442	0.429	0.487	0.517	0.457	0.452	0.495	0.553	0.514	0.5	0.518	0.555
28	0.94	0.943	0.956	0.947	0.964	0.966	0.952	0.971	0.994	0.987	0.969	0.969
29	0.363	0.393	0.406	0.427	0.41	0.408	0.428	0.435	0.504	0.462	0.479	0.459
30	0.847	0.823	0.88	0.875	0.863	0.909	0.84	0.874	0.921	0.87	0.785	0.818
31	0.736	0.725	0.75	0.709	0.807	0.766	0.791	0.774	0.867	0.84	0.818	0.793
