# Supplementary material for: Unweighted regression models perform better than weighted regression techniques for respondent-driven sampling data: results from a simulation study
Source: BMC Med Res Methodol. 2019 Oct 29;19:202. doi: 10.1186/s12874-019-0842-5 (PMC6819607; doi:10.1186/s12874-019-0842-5)
Supplement: Supplementary file 7 — Additional file 7: Table S3. Bias with respect to the mean for all models and simulated populations. [file 12874_2019_842_MOESM7_ESM.xlsx]

## Sheet: result_table_mean_bias
	Outcome Prevalence 10%				Outcome Prevalence 30%				Outcome Prevalence 50%
Homophily:	1	1.1	1.25	1.5	1	1.1	1.25	1.5	1	1.1	1.25	1.5
Model
1	-0.3	-1.3	-1	-0.1	10.2	-2.1	5.7	1.9	-0.6	0.1	12.1	0.2
2	36.4	27.5	26.1	31.5	17.8	16.3	15.4	17.3	14	17.3	15.6	15.5
3	0.9	0.1	1.1	1.8	11.1	-1.2	6.9	3.2	0.1	0.8	13.2	2.2
4	39.9	32.4	34.1	42.4	21.4	20.1	19.1	22.6	16.5	20.1	18.4	19.7
5	-0.3	-1.3	-1	-0.1	10.2	-2.1	5.7	1.9	-0.6	0.1	12.1	0.2
6	36.4	27.5	26.1	31.5	17.8	16.3	15.4	17.3	14	17.3	15.6	15.5
7	-0.3	-1.3	-1	-0.1	10.2	-2.1	5.7	1.9	-0.6	0.1	12.1	0.2
8	36.4	27.5	26.1	31.5	17.8	16.3	15.4	17.3	14	17.3	15.6	15.5
9	36.4	27.5	26.1	31.5	17.8	16.3	15.4	17.3	14	17.3	15.6	15.5
10	36.4	27.5	26.1	31.5	17.8	16.3	15.4	17.3	14	17.3	15.6	15.5
11	0.9	0.2	1.1	2.9	11	-1.1	7	3.6	0	0.9	13.4	1.9
12	74.1	56.3	62.3	66.4	37.3	37	34.3	37.1	30.7	34	32.6	32.4
13	1.5	0.5	0.9	1.6	11.4	-0.9	6.9	3.1	0.4	1.1	13.4	1.6
14	0.2	-1	-0.8	0.3	10.6	-1.7	5.9	2.3	-0.3	0.2	12.2	0.9
15	2.5	19.7	-4.2	-13	10.6	-2.5	0.9	-12.9	-0.6	-1.3	6.1	-15.6
16	-0.3	-1.3	-1	-0.1	10.2	-2.1	5.7	1.9	-0.6	0.1	12.1	0.2
17	36.4	27.5	26.1	31.5	17.8	16.3	15.4	17.3	14	17.3	15.6	15.5
18	-0.2	-1.3	-1.1	-0.6	10.1	-2.2	5.6	1.3	-0.7	0	11.8	-0.6
19	0.6	2.1	-0.3	3.3	10.4	-2.2	5.6	0.7	-0.7	0	11.8	-1.1
20	0.6	2.1	-0.3	3.3	10.4	-2.2	5.6	0.7	-0.7	0	11.8	-1.1
21	0.6	2.1	-0.3	3.3	10.4	-2.2	5.6	0.7	-0.7	0	11.8	-1.1
22	0.6	2.1	-0.3	3.3	10.4	-2.2	5.6	0.7	-0.7	0	11.8	-1.1
23	0.6	2.1	-0.3	3.3	10.4	-2.2	5.6	0.7	-0.7	0	11.8	-1.1
24	7.5	9.3	6.2	6.9	3.7	3	4.8	3.8	2.2	3	3.9	3.5
25	16	17.3	15.5	16.1	6.7	7.7	7.2	7.5	4.4	4.7	4.9	5.6
26	8.2	9.5	3.3	-2	4	2.9	3.4	-0.6	2.3	2.8	2.9	0.2
27	16.8	18	12.6	6.6	7.1	7.7	5.9	2.7	4.6	4.8	3.9	2.2
28	7.9	9.6	6.4	7.2	3.8	3	4.8	3.8	2.2	3	3.9	3.5
29	22	22.7	19.5	18.5	8.4	9.3	8.8	8.6	5.2	5.6	5.7	6.2
30	7.5	9.3	6.2	6.9	3.7	3	4.8	3.8	2.2	3	3.9	3.5
31	16	17.3	15.5	16.1	6.7	7.7	7.2	7.5	4.4	4.7	4.9	5.6
