# Supplementary material for: Unweighted regression models perform better than weighted regression techniques for respondent-driven sampling data: results from a simulation study
Source: BMC Med Res Methodol. 2019 Oct 29;19:202. doi: 10.1186/s12874-019-0842-5 (PMC6819607; doi:10.1186/s12874-019-0842-5)
Supplement: Supplementary file 8 — Additional file 8: Table S4. Bias with respect to the median for all models and simulated populations. [file 12874_2019_842_MOESM8_ESM.xlsx]

## Sheet: result_table_median_bias
	Outcome Prevalence 10%				Outcome Prevalence 30%				Outcome Prevalence 50%
Homophily:	1	1.1	1.25	1.5	1	1.1	1.25	1.5	1	1.1	1.25	1.5
Model
1	-5.4	-6.6	-6.1	-5.4	7.2	-4.8	2	-2	-3.8	-2.5	9.5	-1.6
2	15.9	9.9	9.3	13.8	7.5	7.9	4.9	6.8	7.2	6.4	7.9	4.6
3	-3.7	-4.9	-3.8	-4.4	7.7	-4	2.6	-0.8	-3	-1.6	11	-0.8
4	17.7	13	16.4	19.1	10.8	10.6	7.1	9	8.8	9	9.5	7.9
5	-5.4	-6.6	-6.2	-5.4	7.2	-4.8	2	-2	-3.8	-2.5	9.5	-1.6
6	15.9	9.9	9.2	13.8	7.5	7.9	4.9	6.8	7.2	6.5	7.9	4.6
7	-5.4	-6.6	-6.2	-5.4	7.2	-4.8	2	-2	-3.8	-2.5	9.5	-1.6
8	15.9	9.9	9.2	13.8	7.5	7.9	4.9	6.8	7.2	6.5	7.9	4.6
9	15.9	9.9	9.2	13.8	7.5	7.9	4.9	6.8	7.2	6.5	7.9	4.6
10	15.9	9.9	9.2	13.8	7.5	7.9	4.9	6.8	7.2	6.5	7.9	4.6
11	-4.5	-5.5	-4.7	-3	8.2	-4.2	2.8	-0.6	-3.2	-1.6	10.8	0
12	41	31.4	33.2	36.3	24.9	26	19.6	22.8	20.7	22.6	23.4	19
13	-3.9	-4.9	-4.5	-4	8.2	-3.8	2.9	-0.9	-2.6	-1.6	11	0.1
14	-4.6	-6.4	-5.7	-5.1	7.4	-4.5	2	-1.7	-3.5	-2.3	10.1	-0.1
15	-3.3	-6.4	-10.5	-18	7.2	-5.3	-3.1	-15.8	-3.2	-3.7	3.6	-17.6
16	-5.4	-6.6	-6.1	-5.4	7.2	-4.8	2	-2	-3.8	-2.5	9.5	-1.6
17	15.9	9.9	9.3	13.8	7.5	7.9	4.9	6.8	7.2	6.4	7.9	4.6
18	-5	-6.5	-6	-5.7	7.2	-4.9	2	-2.6	-3.6	-2.3	9.4	-2.3
19	-4.9	-6.3	-5.6	-5.8	7.6	-4.7	2	-3.5	-3.7	-2.2	9.4	-3.2
20	-4.9	-6.3	-5.6	-5.8	7.6	-4.7	2	-3.5	-3.7	-2.2	9.4	-3.2
21	-4.9	-6.3	-5.6	-5.8	7.6	-4.7	2	-3.5	-3.7	-2.2	9.4	-3.2
22	-4.9	-6.3	-5.6	-5.8	7.6	-4.7	2	-3.5	-3.7	-2.2	9.4	-3.2
23	-4.9	-6.3	-5.6	-5.8	7.6	-4.7	2	-3.5	-3.7	-2.2	9.4	-3.2
24	6.2	9.2	4.6	4.8	3.2	2.6	4.2	3.1	2	2.8	3.6	3.4
25	12.5	14.2	13.9	13.4	6	7.3	6.6	6.6	4.2	4.3	4.7	5
26	6.6	9.1	2	-3.8	3.6	2.5	3	-1	2	2.7	2.6	0.1
27	13.5	14.5	10.5	3.8	6.3	7.1	5.3	2.2	4.5	4.4	3.6	1.6
28	6.6	9.4	5.1	5.1	3.2	2.6	4.3	3.2	2	2.8	3.6	3.4
29	18.9	19.8	17.2	15.3	7.8	8.5	8.3	7.9	5.1	5.4	5.4	5.5
30	6.2	9.2	4.6	4.8	3.2	2.6	4.2	3.1	2	2.8	3.6	3.4
31	12.5	14.2	13.9	13.4	6	7.3	6.6	6.6	4.2	4.3	4.7	5
