# Supplementary material for: Unweighted regression models perform better than weighted regression techniques for respondent-driven sampling data: results from a simulation study
Source: BMC Med Res Methodol. 2019 Oct 29;19:202. doi: 10.1186/s12874-019-0842-5 (PMC6819607; doi:10.1186/s12874-019-0842-5)
Supplement: Supplementary file 9 — Additional file 9: Table S5. Predictive accuracy across simulated populations for select models. [file 12874_2019_842_MOESM9_ESM.xlsx]

## Sheet: result_table_accuracy
	Outcome Prevalence 10%				Outcome Prevalence 30%				Outcome Prevalence 50%
Homophily:	1	1.1	1.25	1.5	1	1.1	1.25	1.5	1	1.1	1.25	1.5
Model
1	93.3	93.4	93.5	93.6	87	86.2	86.8	87	83.9	84	84.7	83.7
3	93.3	93.5	93.8	94.3	87.1	86.4	87.4	88.3	84	84.1	85.5	85.5
5	93.3	93.4	93.5	93.6	87	86.2	86.8	87	83.9	84	84.7	83.7
7	93.3	93.4	93.5	93.6	87	86.2	86.8	87	83.9	84	84.7	83.7
11	93.3	93.4	93.5	93.6	87	86.2	86.9	87	83.9	84	84.7	83.7
13	93.3	93.4	93.5	93.6	87	86.2	86.9	87	83.9	84	84.7	83.7
14	93.3	93.4	93.4	93.6	87	86.2	86.8	86.9	83.9	83.9	84.7	83.6
21	93.3	93.4	93.5	93.6	87	86.2	86.8	87	83.9	84	84.7	83.7
22	93.3	93.4	93.5	93.6	87	86.2	86.8	87	83.9	84	84.7	83.7
24	92.8	92.8	93.1	93.2	84.2	83.9	84.7	84.1	80.9	80.5	81.2	80.8
26	92.9	92.9	93.2	93.6	84.2	84	85	85	81	80.7	81.7	82
28	92.8	92.8	93.1	93.2	84.2	83.9	84.7	84	80.9	80.5	81.2	80.8
